# Supplementary material for: Integrative analysis of m6A-SNPs and single-cell RNA sequencing reveals key drivers of endocrine combined with CDK4/6 inhibitor therapy resistance in ER+ breast cancer
Source: Front Pharmacol. 2025 Apr 15;16:1590363. doi: 10.3389/fphar.2025.1590363 (PMC12038269; doi:10.3389/fphar.2025.1590363)
Supplement: Supplementary file 2 [file Table1.xlsx]

## Sheet: Table S1
Table S1. 24 m6A-SNPs associated with ER+ breast cancer
chr	pos	other_allele	effect_allele	beta	se	pval	eaf	samplesize	ncase	ncontrol	outcome	mr_keep	pval_origin	id	rs_id	reference_base	alterative_base	gene	gene_type	gene_region	confidence_level	modification_function
3	99787011	T	C	0.053	0.0088	1.502e-09	0.226	175475	NA	NA	ieu-a-1127	TRUE	reported	S1dt4e	rs1017968	T	C	FILIP1L	Protein coding	intron	m6A-Label-seq:(High)	Functional Loss
19	44284652	T	C	0.0452	0.0077	4.563e-09	0.4674	175475	NA	NA	ieu-a-1127	TRUE	reported	S1dt4e	rs11878954	T	C	KCNN4	Protein coding	intron	MeRIP-seq:(Medium)	Functional Loss
11	69284200	C	T	0.122	0.0086	5.7544e-46	0.2337	175475	NA	NA	ieu-a-1127	TRUE	reported	S1dt4e	rs12804411	C	T	AP000439.3	lincRNA	exon	Prediction:(Low)	Functional Gain
14	68703076	C	T	0.0748	0.0103	4.45451e-13	0.1476	175475	NA	NA	ieu-a-1127	TRUE	reported	S1dt4e	rs1314914	C	T	RN7SL108P	Other	exon	Prediction:(Low)	Functional Loss
17	53038654	A	C	-0.071	0.0083	1.15292e-17	0.2773	175475	NA	NA	ieu-a-1127	TRUE	reported	S1dt4e	rs1802212	A	C	TOM1L1	Protein coding	3'UTR	m6A-Seal-seq:(Medium)	Functional Loss
22	38598234	A	G	0.0449	0.0075	2.35299e-09	0.6	175475	NA	NA	ieu-a-1127	TRUE	reported	S1dt4e	rs2267372	A	G	MAFF	Protein coding	exon	MeRIP-seq:(Medium)	Functional Loss
17	53241700	A	G	-0.0537	0.0075	8.30424e-13	0.6037	175475	NA	NA	ieu-a-1127	TRUE	reported	S1dt4e	rs244297	A	G	STXBP4	Protein coding	3'UTR	Prediction:(Low)	Functional Loss
17	53241387	C	T	-0.0531	0.0075	1.52686e-12	0.6021	175475	NA	NA	ieu-a-1127	TRUE	reported	S1dt4e	rs244298	C	T	STXBP4	Protein coding	3'UTR	Prediction:(Low)	Functional Loss
17	53091266	A	G	0.0849	0.0083	8.84301e-25	0.7171	175475	NA	NA	ieu-a-1127	TRUE	reported	S1dt4e	rs2541243	A	G	STXBP4	Protein coding	intron	m6A-Label-seq:(High)	Functional Loss
10	22255097	T	C	-0.0653	0.0079	1.52511e-16	0.6687	175475	NA	NA	ieu-a-1127	TRUE	reported	S1dt4e	rs2666760	T	C	DNAJC1	Protein coding	intron	m6A-Label-seq:(High)	Functional Loss
10	22218773	T	C	-0.0661	0.0079	3.88597e-17	0.6714	175475	NA	NA	ieu-a-1127	TRUE	reported	S1dt4e	rs2807983	T	C	DNAJC1	Protein coding	intron	m6A-Label-seq:(High)	Functional Loss
1	155181843	G	T	0.0419	0.0074	1.44601e-08	0.5033	175475	NA	NA	ieu-a-1127	TRUE	reported	S1dt4e	rs2974935	G	T	MTX1	Protein coding	intron	Prediction:(Low)	Functional Loss
10	123329429	T	G	-0.0843	0.0074	5.87084e-30	0.5643	175475	NA	NA	ieu-a-1127	TRUE	reported	S1dt4e	rs2981428	T	G	FGFR2	Protein coding	intron	m6A-Label-seq:(High)	Functional Loss
16	52641186	T	C	0.1066	0.0075	1.98793e-46	0.412	175475	NA	NA	ieu-a-1127	TRUE	reported	S1dt4e	rs3104793	T	C	CASC16	lincRNA	intron	m6A-Label-seq:(High)	Functional Loss
14	68553529	T	C	0.0559	0.0095	4.13e-09	0.1845	175475	NA	NA	ieu-a-1127	TRUE	reported	S1dt4e	rs33949561	T	C	HSALNG0102076	lincRNA	intron	m6A-Label-seq:(High)	Functional Loss
19	44418680	G	C	-0.0516	0.0074	2.62785e-12	0.5081	175475	NA	NA	ieu-a-1127	TRUE	reported	S1dt4e	rs388685	G	C	ZNF45	Protein coding	CDS	MeRIP-seq:(Medium)	Functional Loss
1	242023898	A	G	0.1472	0.0207	1.24911e-12	0.0312	175475	NA	NA	ieu-a-1127	TRUE	reported	S1dt4e	rs4149909	A	G	EXO1	Protein coding	CDS	miCLIP:(High)	Functional Loss
17	53039315	C	T	-0.042	0.0074	1.47099e-08	0.5619	175475	NA	NA	ieu-a-1127	TRUE	reported	S1dt4e	rs4829	C	T	TOM1L1	Protein coding	3'UTR	miCLIP:(High)	Functional Loss
3	27303709	T	C	0.1031	0.0083	3.20479e-35	0.2575	175475	NA	NA	ieu-a-1127	TRUE	reported	S1dt4e	rs4973758	T	C	NEK10	Protein coding	intron	m6A-Label-seq:(High)	Functional Loss
7	91742602	A	G	0.0438	0.0075	6.68205e-09	0.3874	175475	NA	NA	ieu-a-1127	TRUE	reported	S1dt4e	rs6465348	A	G	AC000120.3,CYP51A1	Protein coding,Protein coding	exon,3'UTR	Prediction:(Low)	Functional Gain
11	69230612	A	C	-0.0525	0.0078	1.44311e-11	0.6605	175475	NA	NA	ieu-a-1127	TRUE	reported	S1dt4e	rs7109844	A	C	AP005233.1	lincRNA	exon	Prediction:(Low)	Functional Loss
18	24487476	A	T	-0.065	0.011	3.04502e-09	0.1401	175475	NA	NA	ieu-a-1127	TRUE	reported	S1dt4e	rs72885726	A	T	CHST9	Protein coding	3'UTR	Prediction:(Low)	Functional Gain
6	151939848	C	T	0.1211	0.0135	2.67116e-19	0.0761	175475	NA	NA	ieu-a-1127	TRUE	reported	S1dt4e	rs9383935	C	T	CCDC170	Protein coding	3'UTR	Prediction:(Low)	Functional Loss
22	38611080	C	G	0.0445	0.0074	1.81602e-09	0.5051	175475	NA	NA	ieu-a-1127	TRUE	reported	S1dt4e	rs9610915	C	G	MAFF	Protein coding	3'UTR	MeRIP-seq:(Medium)	Functional Loss

## Sheet: Table S2
Table S2. 13 exhibited eQTL signals of identified m6A-SNPs
chr	pos	other_allele	effect_allele	beta	se	pval	eaf	samplesize	ncase	ncontrol	outcome	mr_keep	pval_origin	id	rs_id	reference_base	alterative_base	gene	gene_type	gene_region	confidence_level	modification_function
3	99787011	T	C	0.053	0.0088	1.502e-09	0.226	175475	NA	NA	ieu-a-1127	TRUE	reported	S1dt4e	rs1017968	T	C	FILIP1L	Protein coding	intron	m6A-Label-seq:(High)	Functional Loss
17	53038654	A	C	-0.071	0.0083	1.15292e-17	0.2773	175475	NA	NA	ieu-a-1127	TRUE	reported	S1dt4e	rs1802212	A	C	TOM1L1	Protein coding	3'UTR	m6A-Seal-seq:(Medium)	Functional Loss
22	38598234	A	G	0.0449	0.0075	2.35299e-09	0.6	175475	NA	NA	ieu-a-1127	TRUE	reported	S1dt4e	rs2267372	A	G	MAFF	Protein coding	exon	MeRIP-seq:(Medium)	Functional Loss
17	53241387	C	T	-0.0531	0.0075	1.52686e-12	0.6021	175475	NA	NA	ieu-a-1127	TRUE	reported	S1dt4e	rs244298	C	T	STXBP4	Protein coding	3'UTR	Prediction:(Low)	Functional Loss
17	53091266	A	G	0.0849	0.0083	8.84301e-25	0.7171	175475	NA	NA	ieu-a-1127	TRUE	reported	S1dt4e	rs2541243	A	G	STXBP4	Protein coding	intron	m6A-Label-seq:(High)	Functional Loss
1	155181843	G	T	0.0419	0.0074	1.44601e-08	0.5033	175475	NA	NA	ieu-a-1127	TRUE	reported	S1dt4e	rs2974935	G	T	MTX1	Protein coding	intron	Prediction:(Low)	Functional Loss
10	123329429	T	G	-0.0843	0.0074	5.87084e-30	0.5643	175475	NA	NA	ieu-a-1127	TRUE	reported	S1dt4e	rs2981428	T	G	FGFR2	Protein coding	intron	m6A-Label-seq:(High)	Functional Loss
16	52641186	T	C	0.1066	0.0075	1.98793e-46	0.412	175475	NA	NA	ieu-a-1127	TRUE	reported	S1dt4e	rs3104793	T	C	CASC16	lincRNA	intron	m6A-Label-seq:(High)	Functional Loss
19	44418680	G	C	-0.0516	0.0074	2.62785e-12	0.5081	175475	NA	NA	ieu-a-1127	TRUE	reported	S1dt4e	rs388685	G	C	ZNF45	Protein coding	CDS	MeRIP-seq:(Medium)	Functional Loss
17	53039315	C	T	-0.042	0.0074	1.47099e-08	0.5619	175475	NA	NA	ieu-a-1127	TRUE	reported	S1dt4e	rs4829	C	T	TOM1L1	Protein coding	3'UTR	miCLIP:(High)	Functional Loss
3	27303709	T	C	0.1031	0.0083	3.20479e-35	0.2575	175475	NA	NA	ieu-a-1127	TRUE	reported	S1dt4e	rs4973758	T	C	NEK10	Protein coding	intron	m6A-Label-seq:(High)	Functional Loss
7	91742602	A	G	0.0438	0.0075	6.68205e-09	0.3874	175475	NA	NA	ieu-a-1127	TRUE	reported	S1dt4e	rs6465348	A	G	CYP51A1	Protein coding,Protein coding	exon,3'UTR	Prediction:(Low)	Functional Gain
22	38611080	C	G	0.0445	0.0074	1.81602e-09	0.5051	175475	NA	NA	ieu-a-1127	TRUE	reported	S1dt4e	rs9610915	C	G	MAFF	Protein coding	3'UTR	MeRIP-seq:(Medium)	Functional Loss
